# Supplementary material for: Interrupted-time-series analysis of the immediate impact of COVID-19 mitigation measures on preterm birth in China
Source: Nat Commun. 2022 Sep 3;13:5190. doi: 10.1038/s41467-022-32814-y (PMC9440464; doi:10.1038/s41467-022-32814-y)
Supplement: Supplementary file 3 — Supplementary Software 1 [file 41467_2022_32814_MOESM3_ESM.zip]

Archive with 4 entries (3 files):
- Code/Cochran Armitage test.sas
- Code/ITSA_code.do
- Code/appendix. variable explanation for code.docx
- Code/
