# Supplementary material for: Interrupted-time-series analysis of the immediate impact of COVID-19 mitigation measures on preterm birth in China
Source: Nat Commun. 2022 Sep 3;13:5190. doi: 10.1038/s41467-022-32814-y (PMC9440464; doi:10.1038/s41467-022-32814-y)
Supplement: Supplementary file 3 — Supplementary Software 1 [file 41467_2022_32814_MOESM3_ESM.zip › Code/Cochran Armitage test.sas]

proc import datafile="D:\MNM\ÕûºÏ\wzycf2012-2020-0609.csv" out=mnm_xie dbms=csv replace
run
data dta_preterm
set mnm_xie
where study1 =1 and finalyear in (2012,2013,2014,2015,2016,2017,2018,2019,2020) and treat1 in (1,2)
run
proc freq data=dta_preterm
tables preterm*finalyear /trend
run
data dta_preterm_m
set mnm_xie
where study3 =1 and finalyear in (2012,2013,2014,2015,2016,2017,2018,2019,2020) and treat1 in (1,2)
run
proc freq data=dta_preterm_m
tables preterm*finalyear /trend
run
data dta_stillbirth1
set mnm_xie
where study2 =1 and b_21=1 and finalyear in (2012,2013,2014,2015,2016,2017,2018,2019,2020) and treat1 in (1,2)
run
proc freq data=dta_stillbirth1
tables stillbirth*finalyear /trend
run
data dta_stillbirth_m
set mnm_xie
where study2 =1 and b_21 in (2,3,4) and finalyear in (2012,2013,2014,2015,2016,2017,2018,2019,2020) and treat1 in (1,2)
run
proc freq data=dta_stillbirth_m
tables stillbirth*finalyear /trend
run
