# Supplementary material for: Interrupted-time-series analysis of the immediate impact of COVID-19 mitigation measures on preterm birth in China
Source: Nat Commun. 2022 Sep 3;13:5190. doi: 10.1038/s41467-022-32814-y (PMC9440464; doi:10.1038/s41467-022-32814-y)
Supplement: Supplementary file 3 — Supplementary Software 1 [file 41467_2022_32814_MOESM3_ESM.zip › Code/ITSA_code.do]

ssc install itsa
ssc install actest

**preterm(singleton births)**
use "E:\wzycf2012-2020_0609.dta"
collapse (mean) preterm age_35 edu_2  parity eclampsia if study1==1, by(monthly)
format monthly %tm
keep if monthly >= tm(2012m1) & monthly < tm(2021m1)
save "E:\preterm_total1.dta", replace
clear
use "E:\preterm_total1.dta"
keep if monthly >= tm(2016m1) & monthly < tm(2021m1)
save "E:\preterm_total2.dta",replace

gen month3 = mod(monthly,12)+1

foreach var of varlist  preterm age_35 edu_2  parity eclampsia {
 replace `var' = `var' *100
}

format monthly %tm
tsset monthly

itsa preterm age_35 parity eclampsia month3 edu_2, single trperiod(2020m2) lag(0) fig posttrend
actest , lags(12) robust
drop _preterm _t _x2020m2 _x_t2020m2 _s__preterm_pred

itsa preterm age_35 parity eclampsia month3 edu_2, single trperiod(2020m2) lag(2) fig posttrend

newey preterm age_35 parity eclampsia month3 edu_2 _t _x2020m2 _x_t2020m2 if monthly < tm(2020m2), lag (2)
predict pred
replace pred= _s__preterm_pred if _x2020m2==0

twoway (tsline pred, lcolor(red)) (tsline _s__preterm_pred, lcolor(black)) (tsline preterm, recast(scatter)), ///
ytitle (Preterm birth rate(%)) ytitle(, size(medsmall)) ylabel(#5) ttitle(Year-month) ttitle(, justification(center) ///
alignment(middle)) tline(2020m2, lpattern(dash) lcolor(black)) xsize(8) ysize(5) legend(label (1 Predicted by counterfactual) ///
label (2 Predicted by ITSA) label (3 Actual))

**stillbirth (singleton births)**
use "E:\wzycf2012-2020_0609.dta"
collapse (mean) stillbirth age_35 scar parity if study2==1 & b_21==1 , by(monthly)
format monthly %tm
keep if monthly >= tm(2012m1) & monthly < tm(2021m1)
save "E:\stillbirth_1.dta",replace

gen month3 = mod(monthly,12)+1

foreach var of varlist stillbirth age_35 scar parity {
 replace `var' = `var' *100
}

format monthly %tm
tsset monthly

itsa stillbirth age_35 parity scar month3, single trperiod(2020m2) lag(0) fig posttrend
actest, lags(12)robust
drop _stillbirth _t _x2020m2 _x_t2020m2 _s__stillbirth_pred
itsa stillbirth age_35 parity scar month3, single trperiod(2020m2) lag(1) fig posttrend

newey stillbirth age_35 parity scar month3  _t _x2020m2 _x_t2020m2 if monthly < tm(2020m2), lag (1)
predict pred
replace pred= _s__stillbirth_pred if _x2020m2==0

twoway (tsline pred, lcolor(red)) (tsline _s__stillbirth_pred, lcolor(black)) (tsline stillbirth, recast(scatter)), ///
ytitle (Stillbirth rate(%)) ytitle(, size(medsmall)) ylabel(#5) ttitle(Year-month) ttitle(, justification(center) ///
alignment(middle)) tline(2020m2, lpattern(dash) lcolor(black)) xsize(8) ysize(5) legend(label (1 Predicted by counterfactual) ///
label (2 Predicted by ITSA) label (3 Actual))
